# Supplementary material for: Paracetamol as a Post Prandial Marker for Gastric Emptying, A Food-Drug Interaction on Absorption
Source: PLoS One. 2015 Sep 9;10(9):e0136618. doi: 10.1371/journal.pone.0136618 (PMC4564199; doi:10.1371/journal.pone.0136618)
Supplement: S1 Composition Meals — (XLSX) [file pone.0136618.s001.xlsx]

## Sheet: Meal dry mix (new)
																								Table: recipe and nutritional composition of the two test meals per 300 g portion
High caloric meal	Protein wt%	Fat wt%	Carb wt%	Ash wt%	Crude fiber wt%	Moisture wt%	Weight (g)	wt%	Osmolarity mOsmol/kg	Protein (g)	Fat (g)	Carb (g)	Ash (g)	Protein (kcal)	Fat (kcal)	Carb (kcal)	Total (kcal)	kcal/g	Protein (g/100 g meal)	Fat (g/100 g meal)	Carb (g/100 g meal)	Ash (g/100 g meal)			Low-caloric meal	High-caloric meal
Vana Grasa 80B	0.025	0.8	0.145	0.02			22	0.0733333	41.174	0.55	17.6	3.19	0.44	2.2	158.4	12.76	173.36		0.183333	5.86667	1.06333	0.146667		Vana Grasa (g)	22	7
Table Sugar (sucrose)			1				16.9403	0.0564677	202.093	0	0	16.9403	0	0	0	67.7613	67.7613		0	0	5.64677	0		Sucrose (g)	16.9403	16.95
Maltodextrin (DE12,3) MALDEX			1				36.3311	0.121104	101.319	0	0	36.3311	0	0	0	145.324	145.324		0	0	12.1104	0		Maltodextrin (g)	36.3311	0
Caseinate 91% (to match for difference protein content)	0.91		0.001	0.037		0.038	0.297912	0.00099304	8.5	0.2711	0	0.000297912	0.0110227	1.0844	0	0.00119165	1.08559		0.0903667	0	9.9304e-05	0.00367425		Caseinate (g)	0.297912	0.71
Gluten powder (75-82% protein)	0.786	0.025		0.01		0.06	5.2	0.0173333	9.5	4.0872	0.13	0	0.052	16.3488	1.17	0	17.5188		1.3624	0.0433333	0	0.0173333		Gluten powder (g)	5.2	5.2
Citric acid							0.14	0.000466667	11	0	0	0	0	0	0	0	0		0	0	0	0		Citric acid (g)	0.14	0.06
Water T= 40°C							245.1	0.817		0	0	0	0	0	0	0	0		0	0	0	0		Water (g)	245.1	270.85
Total meal							300		373.586	4.9083	17.73	56.4617	0.503023	19.6332	159.57	225.847	405.05	1.35017	1.6361	5.91	18.8206	0.167674		Protein (g)	4.9083	4.9083
AN-PEP drink							100		0															Fat (g)	17.73	5.73
Total							400		373.586									1.01263						Carb (g)	56.4617	17.9657
																								Ash (g)	0.503023	0.21827
																								Protein (kcal)	19.6332	19.6332
Low caloric meal	Protein wt%	Fat wt%	Carb wt%	Ash wt%	Crude fiber wt%	Moisture wt%	Weight (g)	wt%	Osmolarity mOsmol/kg	Protein (g)	Fat (g)	Carb (g)	Ash (g)	Protein (kcal)	Fat (kcal)	Carb (kcal)	Total (kcal)	kcal/g	Protein (g/100 g meal)	Fat (g/100 g meal)	Carb (g/100 g meal)	Ash (g/100 g meal)		Fat (kcal)	159.57	51.57
Vana Grasa 80B	0.025	0.8	0.145	0.02			7	0.0233333	11.8553	0.175	5.6	1.015	0.14	0.7	50.4	4.06	55.16		0.0583333	1.86667	0.338333	0.0466667		Carb (kcal)	225.847	71.8628
Table Sugar (sucrose)			1				16.95	0.0565	182.985	0	0	16.95	0	0	0	67.8	67.8		0	0	5.65	0		Total (kcal)	405.05	143.066
Maltodextrin (DE12,3) MALDEX			1				0	0	0	0	0	0	0	0	0	0	0		0	0	0	0		Osmolarity (mOsmol/kg)	373.586	194.84
Caseinate 91% (to match for difference protein content)	0.91		0.001	0.037		0.038	0.71	0.00236667		0.6461	0	0.00071	0.02627	2.5844	0	0.00284	2.58724		0.215367	0	0.000236667	0.00875667		pH	6	6
Gluten powder (75-82% protein)	0.786	0.025		0.01		0.06	5.2	0.0173333		4.0872	0.13	0	0.052	16.3488	1.17	0	17.5188		1.3624	0.0433333	0	0.0173333
Citric acid							0.06	0.0002		0	0	0	0	0	0	0	0		0	0	0	0
Water T= 40°C							270.85	0.902833		0	0	0	0	0	0	0	0		0	0	0	0
Total meal							300		194.84	4.9083	5.73	17.9657	0.21827	19.6332	51.57	71.8628	143.066	0.476887	1.6361	1.91	5.98857	0.0727567
AN-PEP drink							100		0
Total							400		194.84									0.357665
